# Supplementary material for: PM-profiler: a high-resolution and fast tool for taxonomy annotation of amplicon-based microbiome
Source: Microbiol Spectr. 2024 Jun 24;12(8):e00695-24. doi: 10.1128/spectrum.00695-24 (PMC11302061; doi:10.1128/spectrum.00695-24)
Supplement: Supplemental material — Rawdata of figures. [file spectrum.00695-24-s0002.xlsx]

## Sheet: Rawdata 2a
Raw data of Fig. 2a.
Sample id	Completeness					Purity					F1 score
	LCA	HWL	Naïvebayes	Blast	Vsearch	LCA	HWL	Naïvebayes	Blast	Vsearch	LCA	HWL	Naïvebayes	Blast	Vsearch
Humangut1	0.6	0.9	0.4	0.65	0.8	1	0.72	0.727	0.419	0.533	0.75	0.8	0.516	0.51	0.64
Humangut2	0.542	1	0.458	0.542	0.875	1	0.828	0.647	0.302	0.553	0.703	0.906	0.537	0.388	0.677
Humangut3	0.667	1	0.4	0.633	0.867	1	0.769	0.706	0.358	0.578	0.8	0.87	0.511	0.458	0.693
Humangut4	0.48	0.92	0.48	0.56	0.64	1	0.821	0.923	0.368	0.533	0.649	0.868	0.632	0.444	0.582
Humangut5	0.538	0.962	0.346	0.538	0.769	1	0.781	0.562	0.341	0.588	0.7	0.862	0.429	0.418	0.667
Marine1	0.567	0.767	0.4	0.633	0.767	0.944	0.719	1	0.528	0.742	0.708	0.742	0.571	0.576	0.754
Marine2	0.708	0.917	0.458	0.708	0.875	1	0.786	1	0.567	0.75	0.829	0.846	0.629	0.63	0.808
Marine3	0.679	0.857	0.214	0.643	0.786	1	0.706	0.5	0.474	0.629	0.809	0.774	0.3	0.545	0.698
Marine4	0.652	0.957	0.348	0.696	0.87	0.938	0.846	0.889	0.571	0.741	0.769	0.898	0.5	0.627	0.8
Marine5	0.75	0.917	0.375	0.75	0.917	1	0.733	0.9	0.514	0.786	0.857	0.815	0.529	0.61	0.846
Mousegut1	0.65	0.95	0.45	0.75	0.9	1	0.792	0.9	0.556	0.75	0.788	0.864	0.6	0.638	0.818
Mousegut2	0.696	0.957	0.522	0.783	0.957	1	0.815	1	0.581	0.759	0.821	0.88	0.686	0.667	0.846
Mousegut3	0.762	0.952	0.619	0.81	0.952	1	0.8	1	0.63	0.8	0.865	0.87	0.765	0.708	0.87
Mousegut4	0.875	1	0.625	0.875	1	0.955	0.774	0.882	0.618	0.774	0.913	0.873	0.732	0.724	0.873
Mousegut5	0.75	0.95	0.45	0.75	0.95	1	0.731	0.9	0.536	0.826	0.857	0.826	0.6	0.625	0.884
Humanoral1	0.875	1	0.562	0.938	1	1	0.889	1	0.577	0.696	0.933	0.941	0.72	0.714	0.821
Humanoral2	0.714	0.952	0.571	0.857	0.905	1	0.833	1	0.621	0.704	0.833	0.889	0.727	0.72	0.792
Humanoral3	0.65	0.95	0.4	0.75	0.95	1	0.864	1	0.5	0.731	0.788	0.905	0.571	0.6	0.826
Humanoral4	0.632	1	0.526	0.737	0.895	1	0.95	1	0.538	0.708	0.774	0.974	0.69	0.622	0.791
Humanoral5	0.889	1	0.5	0.889	0.944	1	0.947	1	0.615	0.739	0.941	0.973	0.667	0.727	0.829
Humanskin1	0.217	0.435	0.087	0.217	0.391	0.455	0.435	0.5	0.217	0.36	0.294	0.435	0.148	0.217	0.375
Humanskin2	0.304	0.696	0.13	0.304	0.522	0.778	0.696	1	0.292	0.5	0.438	0.696	0.231	0.298	0.511
Humanskin3	0.45	0.7	0.1	0.45	0.7	0.75	0.636	1	0.346	0.583	0.563	0.667	0.182	0.391	0.636
Humanskin4	0.444	0.593	0.111	0.37	0.63	0.75	0.64	1	0.37	0.63	0.558	0.615	0.2	0.37	0.63
Humanskin5	0.4	0.64	0.12	0.4	0.56	0.769	0.64	1	0.4	0.538	0.526	0.64	0.214	0.4	0.549
Soil1	0.3	0.45	0.1	0.3	0.6	1	0.45	0.5	0.286	0.6	0.462	0.45	0.167	0.293	0.6
Soil2	0.5	0.562	0.188	0.5	0.75	1	0.562	0.6	0.5	0.75	0.667	0.562	0.286	0.5	0.75
Soil3	0.44	0.56	0.16	0.44	0.64	1	0.56	0.8	0.44	0.64	0.611	0.56	0.267	0.44	0.64
Soil4	0.368	0.421	0.263	0.368	0.579	1	0.4	0.833	0.35	0.55	0.538	0.41	0.4	0.359	0.564
Soil5	0.5	0.55	0.25	0.5	0.7	1	0.579	0.714	0.526	0.737	0.667	0.564	0.37	0.513	0.718

## Sheet: Rawdata 2b
Raw data of Fig. 2b.
Sample id	Completeness					Purity					F1 score
	LCA	HWL	Naïvebayes	Blast	Vsearch	LCA	HWL	Naïvebayes	Blast	Vsearch	LCA	HWL	Naïvebayes	Blast	Vsearch
Mock12	0.308	0.615	0.308	0.346	0.538	0.667	0.552	0.8	0.31	0.667	0.471	0.653	0.444	0.327	0.596
Mock13	0.286	0.857	0.238	0.333	0.619	0.75	0.75	0.625	0.259	0.542	0.414	0.8	0.345	0.292	0.578
Mock14	0.286	0.857	0.238	0.333	0.619	0.5	0.621	0.417	0.219	0.448	0.364	0.72	0.303	0.264	0.52
Mock15	0.286	0.857	0.238	0.333	0.619	0.857	0.857	0.625	0.28	0.619	0.429	0.857	0.345	0.304	0.619
Mock16	0.482	0.679	0.304	0.411	0.536	0.9	0.613	0.81	0.377	0.536	0.628	0.644	0.442	0.393	0.536
Mock18	0.533	0.8	0.467	0.533	0.667	0.889	0.667	1	0.381	0.769	0.667	0.727	0.636	0.444	0.714
Mock19	0.6	0.867	0.533	0.6	0.733	0.818	0.619	1	0.391	0.786	0.692	0.722	0.696	0.474	0.759
Mock20	0.15	0.9	0.25	0.3	0.6	1	0.947	1	0.3	0.667	0.261	0.923	0.4	0.3	0.632
Mock21	0.05	0.7	0.1	0.15	0.45	1	1	1	0.2	0.643	0.0952	0.824	0.182	0.171	0.529
Mock22	0.15	0.9	0.25	0.3	0.45	1	0.947	1	0.429	0.692	0.261	0.923	0.4	0.353	0.545

## Sheet: Rawdata 2c
Raw data of Fig. 2c.
Sample id	Completeness					Purity					F1 score
	LCA	HWL	Naïvebayes	Blast	Vsearch	LCA	HWL	Naïvebayes	Blast	Vsearch	LCA	HWL	Naïvebayes	Blast	Vsearch
Mock12	0.462	0.731	0.538	0.654	0.692	0.857	0.731	0.875	0.68	0.783	0.6	0.731	0.667	0.667	0.735
Mock13	0.333	0.714	0.381	0.571	0.667	0.7	0.625	0.5	0.48	0.56	0.452	0.667	0.432	0.522	0.609
Mock14	0.381	0.714	0.286	0.571	0.667	0.571	0.517	0.353	0.4	0.483	0.457	0.6	0.316	0.471	0.56
Mock15	0.333	0.714	0.286	0.571	0.667	0.778	0.714	0.667	0.545	0.667	0.467	0.714	0.4	0.558	0.667
Mock16	0.464	0.661	0.411	0.571	0.589	0.929	0.661	0.852	0.582	0.673	0.619	0.661	0.554	0.577	0.629
Mock18	0.533	0.667	0.533	0.667	0.667	0.889	0.714	1	0.5	0.769	0.667	0.69	0.696	0.571	0.714
Mock19	0.533	0.667	0.6	0.733	0.733	0.889	0.714	1	0.5	0.733	0.667	0.69	0.75	0.595	0.733
Mock20	0.3	0.75	0.3	0.6	0.7	0.857	0.789	0.857	0.6	0.737	0.444	0.769	0.444	0.6	0.718
Mock21	0.2	0.5	0.15	0.4	0.45	1	0.714	0.75	0.533	0.643	0.333	0.588	0.25	0.457	0.529
Mock22	0.3	0.75	0.3	0.6	0.75	1	0.789	0.857	0.6	0.789	0.462	0.769	0.444	0.6	0.769

## Sheet: Rawdata 2d
Raw data of Fig. 2d. (Running time (s))
# of samples	PM-profiler	Vsearch	Naïve-Bayesian	BLAST
10	106.807	224.804	1509.02	59803.7
20	167.159	446.166	3054.01	119595
30	228.536	654.528	4559.37	178702
40	285.927	852.89	6066.94	239116
50	345.786	1084.1	7521.04	299507
60	411.087	1309.39	9045.74	359733
70	472.434	1520.5	10589.5	419390
80	535.932	1734.19	12080.2	478786
90	606.233	1965.85	13575.2	538196
100	669.757	2207.8	15118.9	598366

## Sheet: Rawdata S1
Raw data of Fig. S1.
K-mer Size	Number of reads with repeated k-mer	Hashtable Size
8	101484	65536
9	100126	262144
10	65140	1048576
11	33253	4194304
12	8106	16777216
13	4907	67108864
14	3323	268435456
15	2255	1073741824
16	2148	4294967296
17	2066	17179869184
18	2039	68719476736
19	2006	274877906944
20	1986	1099511627776
21	1959	4398046511104
22	1938	17592186044416
23	1918	70368744177664
24	1903	281474976710656
