# Supplementary material for: PM-profiler: a high-resolution and fast tool for taxonomy annotation of amplicon-based microbiome
Source: Microbiol Spectr. 2024 Jun 24;12(8):e00695-24. doi: 10.1128/spectrum.00695-24 (PMC11302061; doi:10.1128/spectrum.00695-24)
Supplement: Supplemental tables — Tables S1 to S4. [file spectrum.00695-24-s0003.xlsx]

## Sheet: Table S1
Table S1. Number of samples used in habitat.
Habitats type	Habitats	Numbers of Samples
Human-associated	Gut	95770
	Nose	850
	Oral	18245
	Skin	28769
	Urogenital	3214
	Other human bodysite	6364
Animal-associated	Mammal animal	43476
	Non mammal animal	16817
	Other animal	24
Environment	Food	1413
	Building	14667
	Freshwater	3633
	Lake	4242
	Marine	6780
	Milk	1759
	Plant	3697
	River	2251
	Sand	968
	Soil	16046
	Other environment	6808
Total		275793

## Sheet: Table S2
Table S2. Predicted F1 scores for each habitat.
Habitats	F1 score(V4)			F1 score(V3V4)			F1 score(V3V5)
	LCA	HWL	Better Strategy	LCA	HWL	Better Strategy	LCA	HWL	Better Strategy
Building	0.502184	0.5859	HWL	0.702652	0.732512	HWL	0.77998	0.775449	LCA
Food	0.38143	0.54173	HWL	0.660463	0.734069	HWL	0.740864	0.781706	HWL
Freshwater	0.667598	0.691243	HWL	0.779537	0.78113	HWL	0.836433	0.815813	LCA
Human gut	0.694317	0.840015	HWL	0.817648	0.872755	HWL	0.863946	0.888945	HWL
Human nose	0.414174	0.56394	HWL	0.648102	0.732172	HWL	0.760144	0.807313	HWL
Human oral	0.640418	0.715532	HWL	0.750339	0.800259	HWL	0.811144	0.840873	HWL
Human skin	0.526477	0.622198	HWL	0.731491	0.780859	HWL	0.809422	0.818052	HWL
Human urogenital	0.638827	0.7137	HWL	0.761808	0.806753	HWL	0.863	0.874037	HWL
Lake	0.760309	0.761252	HWL	0.851906	0.830987	LCA	0.890216	0.866898	LCA
Mammal animal	0.740966	0.809166	HWL	0.853053	0.881877	HWL	0.883401	0.900482	HWL
Marine	0.770247	0.786646	HWL	0.847421	0.842848	LCA	0.89689	0.889708	LCA
Milk	0.491517	0.603229	HWL	0.716041	0.768164	HWL	0.814964	0.828301	HWL
Non mammal animal	0.623273	0.650093	HWL	0.758422	0.772529	HWL	0.802264	0.802606	HWL
Other animal	0.613128	0.653211	HWL	0.805	0.808733	HWL	0.839024	0.832339	LCA
Other environment	0.575095	0.650582	HWL	0.723674	0.765774	HWL	0.786594	0.796222	HWL
Other humanbodysite	0.478609	0.625897	HWL	0.683721	0.756156	HWL	0.772644	0.802288	HWL
Plant	0.766052	0.738107	LCA	0.852213	0.816489	LCA	0.891352	0.85014	LCA
River	0.776387	0.781319	HWL	0.856512	0.827606	LCA	0.882317	0.859511	LCA
Sand	0.731186	0.713572	LCA	0.831365	0.789043	LCA	0.870118	0.833431	LCA
Soil	0.735993	0.701497	LCA	0.840958	0.793713	LCA	0.869225	0.807103	LCA

## Sheet: Table S3
Table S3. Species pools of simulated data for each habitat.
Human gut	Human oral	Human skin	Marine	Mouse gut	Soil
Akkermansia_muciniphila	Actinomyces_israelii	Actinomyces_bowdenii	[Erwinia]_teleogrylli	Acetobacteroides_hydrogenigenes	Actinocrinis_puniceicyclus
Alistipes_onderdonkii	Actinomyces_naeslundii	Arachnia_propionica	Acinetobacter_baumannii	Akkermansia_muciniphila	Actinomadura_luteofluorescens
Alistipes_putredinis	Aggregatibacter_actinomycetemcomitans	Bacillus_cereus	Aeromonas_caviae	Akkermansia_muciniphila	Amycolatopsis_suaedae
Anaerobutyricum_hallii	Campylobacter_gracilis	Bacillus_thuringiensis	Alkalihalobacillus_lindianensis	Alistipes_communis	Aquisphaera_giovannonii
Anaerostipes_hadrus	Campylobacter_rectus	Brevibacterium_epidermidis	Alteromonas_australica	Alistipes_shahii	Asticcacaulis_solisilvae
Bacteroides_caccae	Capnocytophaga_gingivalis	Capnocytophaga_canimorsus	Candidatus_Pelagibacter	Bacillus_subtilis	Asticcacaulis_taihuensis
Bacteroides_eggerthii	Desulfovibrio_longreachensis	Capnocytophaga_cynodegmi	Candidatus_Pelagibacter_ubique	Bacteroides_acidifaciens	Blastococcus_aggregatus
Bacteroides_fragilis	Dialister_pneumosintes	Capnocytophaga_endodontalis	Clostridium_butyricum	Bacteroides_caecimuris	Blastococcus_endophyticus
Bacteroides_ovatus	Eikenella_corrodens	Capnocytophaga_stomatis	Clostridium_chromiireducens	Bacteroides_fragilis	Blastococcus_saxobsidens
Bacteroides_stercoris	Enterococcus_faecalis	Corynebacterium_jeikeium	Clostridium_puniceum	Bacteroides_rodentium	Brevibacterium_antiquum
Bacteroides_thetaiotaomicron	Fretibacterium_fastidiosum	Corynebacterium_kefirresidentii	Clostridium_quinii	Bacteroides_thetaiotaomicron	Catenulispora_acidiphila
Bacteroides_uniformis	Fusobacterium_mortiferum	Corynebacterium_minutissimum	Clostridium_thermobutyricum	Carboxylicivirga_flava	Croceibacterium_soli
Bacteroides_xylanisolvens	Fusobacterium_nucleatum	Corynebacterium_pseudodiphtheriticum	Clostridium_ventriculi	Cecembia_lonarensis	Dermacoccus_abyssi
Bifidobacterium_adolescentis	Fusobacterium_periodonticum	Corynebacterium_tuberculostearicum	Clostridium_vincentii	Clostridium_isatidis	Devosia_submarina
Bifidobacterium_longum	Fusobacterium_polymorphum	Corynebacterium_urinipleomorphum	Comamonas_aquatica	Desulfovibrio_piger	Erythrobacter_tepidarius
Bifidobacterium_pseudocatenulatum	Fusobacterium_russii	Corynebacterium_vitaeruminis	Cronobacter_muytjensii	Duncaniella_freteri	Ferruginibacter_profundus
Blautia_faecis	Fusobacterium_vincentii	Corynebacterium_xerosis	Cyanobium_gracile	Enterococcus_faecalis	Gaiella_occulta
Blautia_massiliensis	Haemophilus_influenzae	Cupriavidus_metallidurans	Donghicola_eburneus	Escherichia_coli	Geodermatophilus_arenarius
Blautia_obeum	Lactobacillus_acidophilus	Cutibacterium_acnes	Endozoicomonas_acroporae	Eubacterium_rectale	Geodermatophilus_pulveris
Blautia_wexlerae	Lactobacillus_salivarius	Cutibacterium_avidum	Enterobacter_asburiae	Faecalibacterium_prausnitzii	Hyphomicrobium_sulfonivorans
Candidatus_Cibionibacter_quicibialis	Lactococcus_fujiensis	Cutibacterium_granulosum	Enterobacter_mori	Faecalibaculum_rodentium	Isoptericola_cucumis
Clostridiaceae_bacterium	Lactococcus_plantarum	Cutibacterium_modestum	Entomomonas_moraniae	Fusicatenibacter_saccharivorans	Lacibacter_nakdongensis
Clostridium_fessum	Lactococcus_taiwanensis	Cutibacterium_namnetense	Escherichia_coli	Helicobacter_hepaticus	Lacunisphaera_anatis
Collinsella_aerofaciens	Neisseria_mucosa	Cutibacterium_porci	Ethanoligenens_harbinense	Ileibacterium_valens	Lacunisphaera_limnophila
Coprococcus_comes	Porphyromonas_endodontalis	Enterococcus_faecalis	Halobacillus_sediminis	Lactobacillus_fermentum	Luteolibacter_arcticus
Coprococcus_eutactus	Porphyromonas_gingivalis	Escherichia_coli	Halochromatium_salexigens	Lactobacillus_murinus	Marmoricola_bigeumensis
Dialister_invisus	Porphyromonas_pasteri	Klebsiella_aerogenes	Nereida_ignava	Muribaculum_intestinale	Micromonospora_rifamycinica
Dorea_longicatena	Prevotella_albensis	Klebsiella_pneumoniae	Oleibacter_marinus	Muribaculum_intestinale	Modestobacter_lapidis
Escherichia_coli	Prevotella_intermedia	Lactobacillus_acidophilus	Paenibacillus_typhae	Parasutterella_excrementihominis	Mycolicibacterium_confluentis
Eubacterium_rectale	Prevotella_oris	Lawsonella_clevelandensis	Ponticaulis_koreensis	Phocaeicola_abscessus	Nocardioides_gilvus
Eubacterium_siraeum	Pseudoramibacter_alactolyticus	Malassezia_globosa	Prochlorococcus_marinus	Prevotella_marshii	Nocardioides_islandensis
Faecalibacterium_prausnitzii	Pseudoxanthomonas_japonensis	Micrococcus_luteus	Pseudomonas_aeruginosa	Prevotella_nanceiensis	Nocardioides_nanhaiensis
Fusicatenibacter_saccharivorans	Rhodopseudomonas_boonkerdii	Mycobacterium_tuberculosis	Pseudomonas_alcaligenes	Prevotella_shahii	Nocardioides_pacificus
Gemmiger_formicilis	Sphingobium_xenophagum	Propionibacterium_acnes	Psychromonas_aquatilis	Prevotellamassilia_timonensis	Nocardioides_pakistanensis
Klebsiella_pneumoniae	Sphingomonas_oligoaromativorans	Propionibacterium_freudenreichii	Psychromonas_aquimarina	Romboutsia_ilealis	Nocardioides_sonneratiae
Lachnospira_eligens	Sphingomonas_phyllosphaerae	Pseudomonas_aeruginosa	Psychromonas_macrocephali	Romboutsia_timonensis	Panacibacter_ginsenosidivorans
Lachnospira_pectinoschiza	Sphingomonas_zeicaulis	Schaalia_canis	Salmonella_enterica	Roseburia_faecis	Pedococcus_soli
Megamonas_funiformis	Streptococcus_mutans	Staphylococcus_aureus	Segniliparus_rotundus	Ruminococcus_gauvreauii	Phycicoccus_jejuensis
Parabacteroides_distasonis	Streptococcus_salivarius	Staphylococcus_capitis	Staphylococcus_auricularis	Ruminococcus_gnavus	Pseudonocardia_aurantiaca
Parabacteroides_merdae	Tannerella_forsythia	Staphylococcus_epidermidis	Staphylococcus_haemolyticus		Pseudonocardia_hierapolitana
Phascolarctobacterium_faecium	Treponema_denticola	Streptococcus_cristatus	Staphylococcus_piscifermentans		Pseudonocardia_hispaniensis
Phocaeicola_coprocola	Treponema_socranskii	Streptococcus_minor	Streptococcus_agalactiae		Reyranella_graminifolii
Phocaeicola_dorei	Veillonella_parvula	Streptococcus_pyogenes	Streptococcus_macacae		Rubrobacter_radiotolerans
Phocaeicola_massiliensis		Streptococcus_sanguinis	Streptococcus_mutans		Rubrobacter_spartanus
Phocaeicola_plebeius		Streptomyces_burgazadensis	Streptococcus_troglodytae		Rubrobacter_taiwanensis
Phocaeicola_vulgatus		Thermus_scotoductus	Sulfuriflexus_mobilis		Sinomonas_atrocyanea
Prevotella_copri		Weissella_confusa	Tenuibacillus_multivorans		Sinomonas_flava
Prevotella_stercorea		Weissella_paramesenteroides	Varunaivibrio_sulfuroxidans		Sinomonas_humi
Roseburia_faecis		Winogradskyella_flava	Vibrio_lentus		Sinomonas_notoginsengisoli
Roseburia_intestinalis			Vibrio_splendidus		Sinomonas_susongensis
Roseburia_inulinivorans					Sphingobium_pinisoli
Ruminococcus_bicirculans					Sphingobium_vulgare
Ruminococcus_bromii					Sphingobium_xenophagum
Ruminococcus_gnavus					Sphingomonas_agri
Ruminococcus_torques					Sphingomonas_haloaromaticamans
Streptococcus_salivarius					Sphingomonas_limnosediminicola
Sutterella_wadsworthensis					Tardiphaga_robiniae
Waltera_intestinalis					Terrimonas_crocea
					Thermobispora_bispora

## Sheet: Table S4
Table S4. Mock community samples used in the test.
Sample ID	Species	Citation
Mock-12	26	Callahan, B.J., et al. Nature Methods, 2016. 13(7): p. 581-+.
Mock-13	21	Kozich, J.J., et al. Applied and Environmental Microbiology, 2013. 79(17): p. 5112-5120.
Mock-14	21	Kozich, J.J., et al. Applied and Environmental Microbiology, 2013. 79(17): p. 5112-5121.
Mock-15	21	Kozich, J.J., et al. Applied and Environmental Microbiology, 2013. 79(17): p. 5112-5122.
Mock-16	56	Schirmer, M., et al. Nucleic Acids Research, 2015. 43(6): p. 16.
Mock-18	15	Tourlousse, D.M., et al. Nucleic Acids Research, 2017. 45(4): p. 14.
Mock-19	15	Tourlousse, D.M., et al. Nucleic Acids Research, 2017. 45(4): p. 15.
Mock-20	20	Gohl, D.M., et al. Nature Biotechnology, 2016. 34(9): p. 942-+.
Mock-21	20	Gohl, D.M., et al. Nature Biotechnology, 2016. 34(9): p. 943-+.
Mock-22	20	Gohl, D.M., et al. Nature Biotechnology, 2016. 34(9): p. 944-+.
